# Supplementary material for: (S)-2-Ammonio-3-(4-nitro­phen­yl)propanoate monohydrate
Source: Acta Crystallogr Sect E Struct Rep Online. 2008 May 3;64(Pt 6):o974. doi: 10.1107/S1600536808011203 (PMC2961421; doi:10.1107/S1600536808011203)
Supplement: Supplementary file 2 [file e-64-0o974-Isup2.hkl]

# 
# h,k,l, Fc-squared, Fo-squared, sigma(Fo-squared) and status flag 
# 
data_I
_shelx_title ' 111 in P2(1)2(1)2(1)' 
_shelx_refln_list_code          4 
_shelx_F_calc_maximum       90.04 
_exptl_crystal_F_000       480.00 
_reflns_d_resolution_high  0.7609 
 
loop_ 
 _symmetry_equiv_pos_as_xyz 
 'x, y, z' 
 '-x+1/2, -y, z+1/2' 
 '-x, y+1/2, -z+1/2' 
 'x+1/2, -y+1/2, -z' 
 
_cell_length_a     5.3141 
_cell_length_b     6.2823 
_cell_length_c    30.7523 
_cell_angle_alpha  90.000 
_cell_angle_beta   90.000 
_cell_angle_gamma  90.000 
 
_shelx_F_squared_multiplier     1.000 
 
loop_ 
 _refln_index_h 
 _refln_index_k 
 _refln_index_l 
 _refln_F_squared_calc 
 _refln_F_squared_meas 
 _refln_F_squared_sigma 
 _refln_observed_status 
   2   0   0      483.63      394.36      4.70 o 
   4   0   0      251.74      272.44     11.21 o 
   6   0   0        5.76       13.53      4.89 o 
   1   1   0      557.72      511.60      3.68 o 
   2   1   0       49.78       37.96      3.44 o 
   3   1   0        0.05        2.92      2.94 o 
   4   1   0      400.76      425.14      9.79 o 
   5   1   0       10.07        8.39      2.55 o 
   6   1   0       36.46       43.39      5.03 o 
   0   2   0     2076.30     1840.57     15.09 o 
   1   2   0     1772.41     1824.60     10.81 o 
   2   2   0       33.64       29.06      1.73 o 
   3   2   0      124.39      113.47      6.17 o 
   4   2   0       56.21       61.68      4.94 o 
   5   2   0       15.59       10.62      2.93 o 
   6   2   0      130.52      145.66     14.94 o 
   1   3   0      706.13      749.82      9.65 o 
   2   3   0      188.54      179.96      3.64 o 
   3   3   0       14.08       11.15      1.83 o 
   4   3   0      107.64       97.59      7.56 o 
   5   3   0       31.37       32.12      5.21 o 
   6   3   0       16.89       19.29      5.06 o 
   0   4   0       17.62       20.97      3.29 o 
   1   4   0      124.19      115.48      3.85 o 
   2   4   0       80.22       76.75      3.82 o 
   3   4   0      536.04      561.29     10.91 o 
   4   4   0        4.75        3.80      2.44 o 
   5   4   0       34.05       47.01      6.61 o 
   6   4   0        2.00        3.68      5.48 o 
   1   5   0      156.13      158.77      4.47 o 
   2   5   0       10.41        8.25      1.84 o 
   3   5   0        8.21        6.32      2.77 o 
   4   5   0        0.03        2.76      1.47 o 
   5   5   0        1.70        1.49      2.59 o 
   0   6   0       60.82       59.69      4.48 o 
   1   6   0        8.71       10.32      1.77 o 
   2   6   0       15.13        8.75      2.32 o 
   3   6   0        0.32       -3.21      3.21 o 
   4   6   0       94.14      104.04     17.46 o 
   1   7   0        1.87        5.31      2.04 o 
   2   7   0        3.54        0.68      2.70 o 
   3   7   0       29.28       32.42     10.11 o 
   0   8   0        1.37       -2.35      4.06 o 
   1   8   0        1.84        3.82      2.82 o 
   1   0   1      595.35      541.55      3.39 o 
   2   0   1      354.83      401.47      3.41 o 
   3   0   1      355.45      376.46      5.13 o 
   4   0   1       13.43       12.24      1.56 o 
   5   0   1       12.64       10.64      2.78 o 
   6   0   1        1.80        3.36      2.07 o 
   0   1   1      187.41      179.14      1.43 o 
   1   1   1      516.38      477.35      2.91 o 
   2   1   1      726.91      715.03      4.00 o 
   3   1   1      621.87      630.57      6.48 o 
   4   1   1      180.17      185.04      4.15 o 
   5   1   1       13.29       15.65      1.96 o 
   6   1   1       46.67       46.92      3.14 o 
   0   2   1       65.12       47.61      2.92 o 
   1   2   1      117.71       99.39      1.58 o 
   2   2   1       47.30       51.05      2.03 o 
   3   2   1       86.75       90.55      4.13 o 
   4   2   1      229.55      254.56      4.35 o 
   5   2   1       15.29       13.13      1.62 o 
   6   2   1       11.44       14.38      2.39 o 
   0   3   1     1597.55     1690.61     17.37 o 
   1   3   1      549.03      585.29      5.46 o 
   2   3   1      153.09      143.63      2.34 o 
   3   3   1      170.97      201.77      4.54 o 
   4   3   1      301.93      311.73      6.52 o 
   5   3   1       41.47       40.33      2.50 o 
   6   3   1        2.62        4.12      1.93 o 
   0   4   1        2.21        4.13      1.91 o 
   1   4   1       14.09       19.24      1.18 o 
   2   4   1      243.61      245.54      4.54 o 
   3   4   1      107.75       92.61      5.00 o 
   4   4   1        7.30        7.21      1.21 o 
   5   4   1       64.54       71.91      3.75 o 
   6   4   1        1.27        1.42      3.02 o 
   0   5   1      100.28      114.31      4.20 o 
   1   5   1       51.08       49.63      2.28 o 
   2   5   1      103.43      102.69      3.98 o 
   3   5   1       81.24       86.03      3.66 o 
   4   5   1        7.37        6.91      1.06 o 
   5   5   1       46.34       55.98      4.34 o 
   0   6   1      161.83      158.42      4.98 o 
   1   6   1      224.48      246.33      4.71 o 
   2   6   1        9.54        7.12      1.18 o 
   3   6   1       84.78       76.48      4.66 o 
   4   6   1       24.62       26.96      3.37 o 
   0   7   1       86.88       84.64      6.62 o 
   1   7   1       52.70       60.36      3.20 o 
   2   7   1        5.58        4.55      1.88 o 
   3   7   1       19.29       19.63      3.48 o 
   0   8   1       54.24       45.70      7.47 o 
   1   8   1       20.41       16.96      2.85 o 
   1   0   2      724.44      749.70      4.84 o 
   2   0   2     2438.39     2465.13     17.29 o 
   3   0   2       46.86       58.84      2.68 o 
   4   0   2        6.37        5.47      2.08 o 
   5   0   2      143.55      147.31      7.38 o 
   6   0   2        0.33       -0.48      3.45 o 
   0   1   2      652.10      517.90      2.86 o 
   1   1   2     3194.04     2987.15     11.74 o 
   2   1   2      407.62      363.88      2.97 o 
   3   1   2      194.71      203.06      2.72 o 
   4   1   2       37.07       37.21      2.09 o 
   5   1   2       90.84       96.47      5.67 o 
   6   1   2        2.56        1.39      2.11 o 
   0   2   2        4.52        2.71      1.15 o 
   1   2   2     2507.21     2442.18     10.53 o 
   2   2   2       99.72       96.22      1.94 o 
   3   2   2      145.89      111.86      3.49 o 
   4   2   2       19.78       20.24      2.08 o 
   5   2   2        5.56        3.19      1.80 o 
   6   2   2       34.15       37.43      4.39 o 
   0   3   2     2243.83     2284.21     25.93 o 
   1   3   2      315.55      304.70      4.15 o 
   2   3   2        0.52        2.00      0.66 o 
   3   3   2       65.26       67.15      3.61 o 
   4   3   2      282.98      301.78      6.19 o 
   5   3   2       36.19       36.39      2.74 o 
   6   3   2        9.37        4.27      2.04 o 
   0   4   2      983.00     1034.70     12.43 o 
   1   4   2        5.37        3.45      1.34 o 
   2   4   2      180.26      190.60      3.64 o 
   3   4   2      321.17      317.93      5.23 o 
   4   4   2        0.67        0.35      1.29 o 
   5   4   2       86.23       89.55      5.61 o 
   6   4   2        7.12        8.07      3.18 o 
   0   5   2        0.59        4.79      1.81 o 
   1   5   2       75.86       81.48      2.62 o 
   2   5   2       10.61       10.04      1.05 o 
   3   5   2       98.24       92.64      4.11 o 
   4   5   2        2.37        3.52      1.25 o 
   5   5   2        2.66        4.78      2.76 o 
   0   6   2       22.21       19.34      1.89 o 
   1   6   2       19.25       19.75      1.51 o 
   2   6   2       13.69       14.60      1.63 o 
   3   6   2       51.15       52.40      2.89 o 
   4   6   2       19.83       18.89      2.38 o 
   0   7   2       35.60       30.78      2.94 o 
   1   7   2        5.44        6.59      1.77 o 
   2   7   2       34.10       29.93      2.93 o 
   3   7   2        1.85        5.63      2.49 o 
   0   8   2        4.03        8.30      4.09 o 
   1   8   2        2.27        2.90      2.01 o 
   1   0   3      588.21      574.84      3.35 o 
   2   0   3      613.83      534.93      4.74 o 
   3   0   3     1477.08     1553.16     16.28 o 
   4   0   3        1.07        1.92      1.54 o 
   5   0   3        5.25        2.80      4.00 o 
   6   0   3        8.67       12.83      3.20 o 
   0   1   3     4183.46     3659.41     18.77 o 
   1   1   3     1931.95     1873.77      7.38 o 
   2   1   3     1019.45      951.12      5.25 o 
   3   1   3     1220.24     1250.74     10.69 o 
   4   1   3       73.12       77.73      2.95 o 
   5   1   3       84.01       82.64      4.31 o 
   6   1   3        0.88        2.05      1.82 o 
   0   2   3        1.25        0.96      1.38 o 
   1   2   3     1269.68     1251.24      5.85 o 
   2   2   3      104.22      117.13      2.15 o 
   3   2   3      104.49      116.56      2.74 o 
   4   2   3      204.88      205.05      4.32 o 
   5   2   3        4.19        6.33      1.47 o 
   6   2   3       61.35       62.76      5.39 o 
   0   3   3       10.09       15.24      1.94 o 
   1   3   3      118.84      123.95      2.17 o 
   2   3   3      235.93      257.68      4.93 o 
   3   3   3      306.52      299.88      5.22 o 
   4   3   3      266.74      286.47      5.82 o 
   5   3   3       21.68       20.45      2.12 o 
   6   3   3        4.87        4.64      1.64 o 
   0   4   3      572.29      592.19      7.99 o 
   1   4   3      240.52      248.65      3.65 o 
   2   4   3      362.78      382.41      5.73 o 
   3   4   3       52.82       48.53      2.63 o 
   4   4   3       85.96       89.70      4.15 o 
   5   4   3       15.73       14.64      2.18 o 
   6   4   3       19.03       18.05      3.43 o 
   0   5   3      388.69      398.47      6.72 o 
   1   5   3       12.94       17.35      1.44 o 
   2   5   3      129.10      120.37      3.75 o 
   3   5   3       25.49       21.85      1.74 o 
   4   5   3       11.49       15.78      1.77 o 
   5   5   3       36.13       43.07      4.08 o 
   0   6   3       17.17       14.07      1.71 o 
   1   6   3      116.48      115.25      5.20 o 
   2   6   3        1.18       -1.06      1.23 o 
   3   6   3       90.45       88.21      3.57 o 
   4   6   3      105.20      104.50     10.73 o 
   0   7   3        1.47        1.62      1.74 o 
   1   7   3       48.71       49.30      2.76 o 
   2   7   3       10.80       12.23      1.97 o 
   3   7   3       18.50       15.14      2.84 o 
   0   8   3       16.70       16.36      3.43 o 
   1   8   3        6.06        9.41      2.72 o 
   1   0   4       10.86       17.84      2.29 o 
   2   0   4        4.82        2.26      1.03 o 
   3   0   4      615.51      587.88      7.85 o 
   4   0   4      388.97      397.75      9.24 o 
   5   0   4      155.01      151.64      6.87 o 
   6   0   4        4.46        2.63      2.55 o 
   0   1   4     8107.41     7569.24     52.69 o 
   1   1   4     2021.80     1928.69      7.98 o 
   2   1   4      237.46      263.37      2.33 o 
   3   1   4      172.92      169.75      2.68 o 
   4   1   4       36.71       39.53      2.25 o 
   5   1   4       66.01       74.66      3.83 o 
   6   1   4       39.05       36.73      3.11 o 
   0   2   4       37.65       41.17      1.30 o 
   1   2   4     2978.70     2995.97     12.04 o 
   2   2   4      391.36      393.85      3.97 o 
   3   2   4      242.62      230.10      3.56 o 
   4   2   4       96.42      102.73      3.87 o 
   5   2   4      100.58      105.17      5.86 o 
   6   2   4       46.21       45.44      4.10 o 
   0   3   4      507.12      462.64      5.87 o 
   1   3   4      720.30      775.22      7.21 o 
   2   3   4       38.76       41.38      2.04 o 
   3   3   4      391.49      395.78      6.49 o 
   4   3   4      124.33      133.69      4.76 o 
   5   3   4       31.35       29.50      2.60 o 
   6   3   4        6.72        3.73      1.67 o 
   0   4   4       80.31       82.30      4.94 o 
   1   4   4       70.83       78.71      2.42 o 
   2   4   4       40.57       38.59      2.11 o 
   3   4   4      260.15      272.23      4.74 o 
   4   4   4       31.65       30.73      2.52 o 
   5   4   4       79.11       82.19      3.94 o 
   6   4   4        0.29       -0.27      3.53 o 
   0   5   4        3.97        4.75      1.36 o 
   1   5   4       26.40       25.87      1.48 o 
   2   5   4      470.52      505.36      8.48 o 
   3   5   4        3.37        3.62      1.32 o 
   4   5   4        4.57        2.21      1.73 o 
   5   5   4       47.63       46.19      4.12 o 
   0   6   4        0.25       -1.97      1.97 o 
   1   6   4      131.04      129.94      5.51 o 
   2   6   4       16.87       18.85      1.52 o 
   3   6   4      107.46      114.63      3.91 o 
   4   6   4       25.68       22.95      2.89 o 
   0   7   4       14.50       13.34      2.25 o 
   1   7   4       13.13       12.90      1.53 o 
   2   7   4       14.40        9.40      1.87 o 
   3   7   4       18.05       19.37      2.84 o 
   0   8   4        5.66        6.82      3.51 o 
   1   8   4        9.43       12.25      2.61 o 
   1   0   5     3048.54     2958.12     17.71 o 
   2   0   5      137.26       87.27      2.89 o 
   3   0   5      165.80      169.71      3.34 o 
   4   0   5      463.94      470.56     10.62 o 
   5   0   5       54.27       54.47      4.97 o 
   6   0   5       13.79        7.26      3.05 o 
   0   1   5      136.76      171.69      1.60 o 
   1   1   5     5099.17     4828.76     17.54 o 
   2   1   5      273.64      281.97      2.58 o 
   3   1   5      202.81      187.25      2.81 o 
   4   1   5       24.64       19.88      2.11 o 
   5   1   5      142.82      155.14      6.98 o 
   6   1   5        2.40        3.62      1.51 o 
   0   2   5      307.77      313.89      3.06 o 
   1   2   5     1115.71     1094.83      5.78 o 
   2   2   5      702.17      705.99      5.84 o 
   3   2   5       24.84       24.04      1.57 o 
   4   2   5      165.72      178.71      4.81 o 
   5   2   5       15.15       16.40      2.40 o 
   6   2   5       15.69       11.73      3.69 o 
   0   3   5      297.46      293.32      4.72 o 
   1   3   5      204.45      203.47      2.73 o 
   2   3   5      110.41      101.37      2.26 o 
   3   3   5       49.60       51.89      2.47 o 
   4   3   5      203.00      195.96      5.91 o 
   5   3   5       23.78       31.09      2.79 o 
   6   3   5       33.54       36.33      4.27 o 
   0   4   5       89.55       78.85      3.89 o 
   1   4   5        9.99        9.98      0.90 o 
   2   4   5       29.46       24.76      1.53 o 
   3   4   5      286.80      304.90      6.25 o 
   4   4   5       14.55       18.33      1.74 o 
   5   4   5        1.00        3.61      1.85 o 
   6   4   5       14.99        9.79      3.26 o 
   0   5   5      335.41      349.79      7.20 o 
   1   5   5       57.91       63.55      2.70 o 
   2   5   5       44.47       38.22      2.42 o 
   3   5   5       13.67       13.58      1.43 o 
   4   5   5        0.41       -0.66      2.39 o 
   5   5   5        4.28        5.17      1.62 o 
   0   6   5       15.48       15.17      2.04 o 
   1   6   5        9.42        8.44      1.30 o 
   2   6   5       57.11       67.34      3.21 o 
   3   6   5       15.40       15.30      1.94 o 
   4   6   5       10.20       18.05      3.40 o 
   0   7   5       10.89       10.73      1.79 o 
   1   7   5        5.84        5.01      1.31 o 
   2   7   5        7.20       10.12      2.06 o 
   3   7   5        6.37        7.84      2.54 o 
   0   8   5        0.41       -3.92      4.18 o 
   1   8   5        2.06        2.19      1.85 o 
   0   0   6       19.41       18.54      1.14 o 
   1   0   6     6122.70     5606.31     29.02 o 
   2   0   6      130.85      147.43      2.45 o 
   3   0   6      591.11      654.64      9.50 o 
   4   0   6       37.30       32.56      5.47 o 
   5   0   6       24.80       23.29      3.18 o 
   6   0   6       11.00        7.97      5.81 o 
   0   1   6     1057.42     1100.01      6.01 o 
   1   1   6     3951.78     3988.15     14.75 o 
   2   1   6      379.18      374.30      3.61 o 
   3   1   6       47.67       53.09      1.79 o 
   4   1   6       20.04       16.37      1.42 o 
   5   1   6       34.62       39.34      2.96 o 
   6   1   6        1.56       -1.26      2.24 o 
   0   2   6      975.26      909.47      6.39 o 
   1   2   6     1665.67     1625.50      7.34 o 
   2   2   6     1853.87     1981.23     15.01 o 
   3   2   6        8.78        7.40      1.26 o 
   4   2   6      114.81      129.22      3.63 o 
   5   2   6       15.75       11.44      1.45 o 
   6   2   6        1.40        3.31      2.00 o 
   0   3   6      410.58      350.58      5.15 o 
   1   3   6       87.03       83.46      2.21 o 
   2   3   6      144.97      129.31      2.64 o 
   3   3   6       86.75       77.80      2.86 o 
   4   3   6        6.79        7.07      1.32 o 
   5   3   6        5.91        6.01      1.52 o 
   6   3   6       18.79       22.84      3.08 o 
   0   4   6      499.14      504.05      8.61 o 
   1   4   6      196.28      193.48      4.17 o 
   2   4   6      242.80      241.49      4.25 o 
   3   4   6       46.21       41.79      1.89 o 
   4   4   6       37.51       38.71      2.92 o 
   5   4   6       15.22       15.06      2.12 o 
   6   4   6       25.96       31.20      5.97 o 
   0   5   6      124.16      104.22      5.82 o 
   1   5   6       48.90       47.54      2.25 o 
   2   5   6       22.07       26.15      1.84 o 
   3   5   6        0.60        2.63      1.58 o 
   4   5   6       41.73       42.78      2.88 o 
   5   5   6        3.50        4.43      1.82 o 
   0   6   6        1.11        0.97      1.53 o 
   1   6   6        6.12        5.56      1.31 o 
   2   6   6       16.60       14.10      1.70 o 
   3   6   6       32.94       39.70      2.89 o 
   4   6   6       14.67       11.71      2.68 o 
   0   7   6        0.20        1.83      2.04 o 
   1   7   6       53.64       50.05      2.88 o 
   2   7   6       17.06       14.17      2.14 o 
   3   7   6        2.89        4.99      2.43 o 
   0   8   6       11.97       10.70      3.49 o 
   1   8   6        2.89        2.41      2.12 o 
   1   0   7      556.90      514.64      4.07 o 
   2   0   7     1443.43     1392.34      9.07 o 
   3   0   7      290.98      306.52      4.84 o 
   4   0   7        0.00        3.75      1.96 o 
   5   0   7       77.39       73.78      5.29 o 
   6   0   7        9.04        9.45      2.32 o 
   0   1   7      215.96      265.14      2.46 o 
   1   1   7     6404.61     6326.54     23.88 o 
   2   1   7     2013.08     2072.80     15.44 o 
   3   1   7       17.63       25.56      1.37 o 
   4   1   7      116.45      113.63      3.39 o 
   5   1   7       52.75       56.52      3.07 o 
   6   1   7       26.18       23.90      2.78 o 
   0   2   7       55.32       48.73      1.83 o 
   1   2   7      239.05      261.44      2.59 o 
   2   2   7       31.15       27.50      2.10 o 
   3   2   7      184.92      193.41      3.34 o 
   4   2   7       23.88       21.73      1.95 o 
   5   2   7       98.12       98.43      4.14 o 
   6   2   7       15.05       17.34      3.55 o 
   0   3   7       92.82       96.96      2.64 o 
   1   3   7      742.52      826.29      7.50 o 
   2   3   7       12.59       12.31      0.99 o 
   3   3   7        7.64        5.56      1.06 o 
   4   3   7      422.83      450.58      7.58 o 
   5   3   7       21.61       16.77      2.08 o 
   6   3   7        9.80       12.67      2.49 o 
   0   4   7      114.22      109.67      3.57 o 
   1   4   7      186.84      191.94      4.10 o 
   2   4   7      110.90       94.51      2.84 o 
   3   4   7      103.80       97.38      3.62 o 
   4   4   7       17.63       19.39      1.87 o 
   5   4   7       23.89       23.10      2.85 o 
   0   5   7      205.78      191.48      6.38 o 
   1   5   7       10.19       14.94      1.31 o 
   2   5   7      435.55      459.91      8.51 o 
   3   5   7       35.41       34.80      2.10 o 
   4   5   7       32.32       28.84      2.48 o 
   5   5   7       95.53      115.04     11.51 o 
   0   6   7       69.04       72.33      6.52 o 
   1   6   7        7.36        6.93      1.42 o 
   2   6   7        8.58        6.75      1.46 o 
   3   6   7        8.66        5.41      1.76 o 
   4   6   7        9.19        7.15      1.60 o 
   0   7   7       41.97       39.04      3.76 o 
   1   7   7       96.34       86.56      6.41 o 
   2   7   7       24.39       19.58      2.29 o 
   3   7   7       10.13        9.20      2.47 o 
   0   8   7        6.24       11.48      4.99 o 
   1   8   7        5.24        6.65      2.51 o 
   0   0   8     7574.48     7457.83    101.18 o 
   1   0   8      915.42      864.74      5.93 o 
   2   0   8       33.27       30.08      1.97 o 
   3   0   8       10.29        7.61      1.20 o 
   4   0   8      319.73      339.89      8.65 o 
   5   0   8        9.83        8.07      3.87 o 
   6   0   8        0.10        1.56      3.23 o 
   0   1   8        2.64        0.33      1.66 o 
   1   1   8      696.76      689.17      3.78 o 
   2   1   8      395.02      386.67      4.34 o 
   3   1   8      110.21      105.54      2.39 o 
   4   1   8      138.42      129.19      3.62 o 
   5   1   8      154.60      162.60      4.71 o 
   6   1   8        3.10        5.71      1.66 o 
   0   2   8      199.13      208.27      5.30 o 
   1   2   8      167.74      152.83      1.51 o 
   2   2   8      393.84      446.81      4.26 o 
   3   2   8       44.66       46.52      2.12 o 
   4   2   8      203.65      194.51      4.20 o 
   5   2   8      194.10      193.41      7.97 o 
   6   2   8        1.79        4.65      1.73 o 
   0   3   8      133.08      143.88      3.45 o 
   1   3   8      339.91      350.57      4.21 o 
   2   3   8      121.73      110.07      2.19 o 
   3   3   8      159.77      170.33      3.09 o 
   4   3   8       55.57       55.60      2.96 o 
   5   3   8        9.53        6.60      2.27 o 
   6   3   8       11.94        8.74      2.55 o 
   0   4   8      239.28      234.11      5.00 o 
   1   4   8      260.54      273.61      4.74 o 
   2   4   8      222.32      228.23      4.07 o 
   3   4   8       92.06      101.00      3.38 o 
   4   4   8       79.03       83.45      2.76 o 
   5   4   8       39.13       41.98      3.96 o 
   0   5   8      190.41      195.51      6.55 o 
   1   5   8      201.19      195.86      4.52 o 
   2   5   8       98.63       91.22      3.31 o 
   3   5   8        6.84        9.47      1.24 o 
   4   5   8       12.94       10.07      1.92 o 
   5   5   8        2.17        2.89      1.96 o 
   0   6   8       16.33       13.47      2.51 o 
   1   6   8        7.12        5.30      1.51 o 
   2   6   8       75.16       74.64      6.11 o 
   3   6   8       20.49       23.92      2.68 o 
   4   6   8       28.25       27.60      3.18 o 
   0   7   8       10.65       13.71      2.48 o 
   1   7   8       58.60       55.19      4.61 o 
   2   7   8        6.26        5.42      1.79 o 
   3   7   8        1.33        1.29      2.87 o 
   0   8   8       10.62        4.70      4.09 o 
   1   8   8        7.51        9.71      2.54 o 
   1   0   9      199.39      202.27      2.52 o 
   2   0   9      802.39      878.80      9.78 o 
   3   0   9      269.07      272.94      5.89 o 
   4   0   9        5.44        7.82      2.26 o 
   5   0   9        0.33        2.48      2.73 o 
   6   0   9       29.72       30.05      4.06 o 
   0   1   9      505.15      578.82      4.17 o 
   1   1   9      134.97      101.64      1.71 o 
   2   1   9      910.82     1002.83      8.56 o 
   3   1   9      253.19      232.88      3.78 o 
   4   1   9        6.18        7.98      1.40 o 
   5   1   9        2.17        1.14      1.31 o 
   6   1   9        6.29        4.31      2.06 o 
   0   2   9       32.22       27.97      3.19 o 
   1   2   9      415.45      436.55      4.01 o 
   2   2   9      257.43      257.56      2.92 o 
   3   2   9        2.22        2.36      0.96 o 
   4   2   9      103.27       94.48      3.99 o 
   5   2   9      140.51      154.70      5.14 o 
   6   2   9        8.84       10.26      1.90 o 
   0   3   9      391.49      369.15      6.27 o 
   1   3   9       14.16       15.33      1.53 o 
   2   3   9       87.91      103.76      2.51 o 
   3   3   9      161.77      159.84      2.85 o 
   4   3   9      108.17       96.82      3.56 o 
   5   3   9       19.73       20.49      1.79 o 
   6   3   9        7.41        7.89      2.05 o 
   0   4   9        7.02        6.01      3.80 o 
   1   4   9       32.66       34.26      1.89 o 
   2   4   9       52.67       52.84      1.96 o 
   3   4   9       23.70       21.41      1.45 o 
   4   4   9       45.29       47.08      3.56 o 
   5   4   9        3.40        4.76      1.93 o 
   0   5   9       98.09      105.82      6.13 o 
   1   5   9      118.46      124.34      4.06 o 
   2   5   9      128.99      121.96      4.12 o 
   3   5   9       66.63       60.99      3.66 o 
   4   5   9        1.13        0.84      2.15 o 
   5   5   9        2.48        4.27      2.18 o 
   0   6   9       34.52       40.09      2.96 o 
   1   6   9       25.68       24.42      2.05 o 
   2   6   9       39.17       37.15      3.41 o 
   3   6   9       21.12       21.15      2.23 o 
   4   6   9       29.89       27.51      4.09 o 
   0   7   9        3.01        6.12      1.97 o 
   1   7   9        0.62        1.17      1.71 o 
   2   7   9        2.36       -0.29      1.45 o 
   3   7   9        8.81        9.45      2.61 o 
   0   8   9       26.23       31.91      7.74 o 
   0   0  10     2775.00     2916.56     32.00 o 
   1   0  10     4227.44     4250.51     24.75 o 
   2   0  10       84.12       75.96      2.71 o 
   3   0  10       37.76       37.67      2.12 o 
   4   0  10      178.35      189.66      5.51 o 
   5   0  10        0.04        0.98      2.80 o 
   6   0  10        0.21        2.43      3.18 o 
   0   1  10     1641.59     1569.73     10.70 o 
   1   1  10      482.25      450.65      3.70 o 
   2   1  10     1922.56     2058.49     15.53 o 
   3   1  10       98.41       97.30      3.03 o 
   4   1  10      133.93      124.61      4.02 o 
   5   1  10      103.80       99.00      3.66 o 
   6   1  10        2.71        3.28      2.84 o 
   0   2  10        2.56        0.61      1.97 o 
   1   2  10      487.59      490.72      5.27 o 
   2   2  10      159.26      146.36      2.29 o 
   3   2  10      149.86      147.12      3.23 o 
   4   2  10       33.15       35.94      2.04 o 
   5   2  10      163.38      185.01      7.68 o 
   6   2  10       12.88       11.18      2.38 o 
   0   3  10        5.77        6.55      1.58 o 
   1   3  10      291.97      301.40      3.65 o 
   2   3  10      156.70      171.37      3.12 o 
   3   3  10       29.91       30.11      1.49 o 
   4   3  10       32.70       29.23      3.40 o 
   5   3  10       45.49       46.53      2.71 o 
   6   3  10       13.64       11.35      3.14 o 
   0   4  10       52.10       54.87      3.03 o 
   1   4  10      520.50      523.34      6.94 o 
   2   4  10      105.20      117.28      3.15 o 
   3   4  10       21.43       20.61      1.56 o 
   4   4  10       72.97       67.10      5.34 o 
   5   4  10       24.96       27.50      3.13 o 
   0   5  10      113.51      115.44      6.76 o 
   1   5  10      118.93      105.76      3.48 o 
   2   5  10       78.41       81.47      3.33 o 
   3   5  10       14.31       13.00      1.43 o 
   4   5  10       14.81       14.36      2.15 o 
   5   5  10       18.69       19.26      2.62 o 
   0   6  10       20.40       22.95      2.57 o 
   1   6  10       99.30       99.92      3.81 o 
   2   6  10      115.00      127.23      7.48 o 
   3   6  10        4.79        4.93      1.57 o 
   4   6  10       34.67       32.05      4.36 o 
   0   7  10       11.41        7.32      3.50 o 
   1   7  10       20.08       22.47      2.65 o 
   2   7  10        1.96        3.23      1.82 o 
   3   7  10        1.67        4.51      2.75 o 
   0   8  10        0.21       -1.28      4.71 o 
   1   0  11      762.28      767.73      8.58 o 
   2   0  11      140.70      135.75      3.15 o 
   3   0  11        1.71        3.15      2.05 o 
   4   0  11      193.82      180.87      6.26 o 
   5   0  11        1.55        3.52      3.63 o 
   6   0  11       73.46       79.35      9.63 o 
   0   1  11      829.55      802.09      9.19 o 
   1   1  11     1572.03     1595.61      9.22 o 
   2   1  11       22.80       21.96      1.24 o 
   3   1  11      406.37      418.85      5.64 o 
   4   1  11      213.02      220.29      4.73 o 
   5   1  11      195.56      188.68      4.36 o 
   6   1  11       15.84       14.51      2.11 o 
   0   2  11      198.59      184.10      4.94 o 
   1   2  11     1000.32     1084.51      9.02 o 
   2   2  11      377.32      393.47      4.26 o 
   3   2  11      308.36      312.09      4.79 o 
   4   2  11      112.69      116.88      3.81 o 
   5   2  11       59.96       73.09      3.79 o 
   6   2  11       19.21       18.11      2.46 o 
   0   3  11      147.23      151.11      5.93 o 
   1   3  11      233.29      233.16      3.21 o 
   2   3  11      286.78      286.84      4.04 o 
   3   3  11        7.31        8.85      1.20 o 
   4   3  11       14.86       16.87      1.71 o 
   5   3  11        2.87        3.18      1.37 o 
   6   3  11        0.02       -2.73      2.73 o 
   0   4  11      122.63      118.02      4.85 o 
   1   4  11       58.56       65.66      3.23 o 
   2   4  11      107.08      105.83      2.85 o 
   3   4  11        4.97        6.15      1.25 o 
   4   4  11       30.79       25.60      2.33 o 
   5   4  11       13.07       11.28      1.88 o 
   0   5  11       44.99       43.64      3.69 o 
   1   5  11      194.08      204.13      5.49 o 
   2   5  11      139.25      121.59      3.90 o 
   3   5  11       54.68       51.83      4.16 o 
   4   5  11        8.37        8.74      1.89 o 
   5   5  11       19.97       18.26      2.80 o 
   0   6  11       38.91       36.94      3.35 o 
   1   6  11      118.76      127.83      5.38 o 
   2   6  11        9.75       15.06      2.33 o 
   3   6  11        6.96        3.08      2.11 o 
   4   6  11       12.75       15.75      2.65 o 
   0   7  11        8.45        5.97      3.34 o 
   1   7  11       32.49       34.02      2.98 o 
   2   7  11       15.41       15.61      2.56 o 
   3   7  11       12.56       16.10      3.57 o 
   0   0  12     5788.97     6131.81     54.48 o 
   1   0  12      540.50      547.55      5.15 o 
   2   0  12       74.09       89.92      2.75 o 
   3   0  12      130.82      156.91      4.72 o 
   4   0  12       62.06       59.55      4.61 o 
   5   0  12       67.52       60.63      5.03 o 
   6   0  12       55.90       58.82      7.91 o 
   0   1  12       31.46       26.88      2.25 o 
   1   1  12      967.52     1061.23      8.61 o 
   2   1  12      658.99      678.08      6.76 o 
   3   1  12      132.47      132.93      3.04 o 
   4   1  12       41.74       43.97      2.36 o 
   5   1  12       16.71       13.83      1.75 o 
   6   1  12        0.45        2.05      1.57 o 
   0   2  12      945.17      992.50     12.97 o 
   1   2  12      341.90      346.21      3.84 o 
   2   2  12      678.63      708.00      6.54 o 
   3   2  12       22.57       22.65      1.75 o 
   4   2  12        1.56        2.14      1.34 o 
   5   2  12       37.58       35.30      3.20 o 
   6   2  12        3.41        4.63      2.12 o 
   0   3  12      529.64      500.62      7.31 o 
   1   3  12      284.86      295.35      4.19 o 
   2   3  12       66.18       69.95      3.00 o 
   3   3  12        3.29        5.39      1.06 o 
   4   3  12       49.02       39.89      2.41 o 
   5   3  12       59.75       70.98      3.33 o 
   6   3  12       28.09       21.39      3.85 o 
   0   4  12      320.15      295.95      7.79 o 
   1   4  12       34.52       28.11      1.70 o 
   2   4  12       73.82       76.55      2.65 o 
   3   4  12       54.03       55.80      2.40 o 
   4   4  12       41.41       43.87      3.97 o 
   5   4  12       10.52        5.14      2.64 o 
   0   5  12      131.11      132.54      8.71 o 
   1   5  12      177.65      192.42      5.86 o 
   2   5  12       48.98       52.10      2.69 o 
   3   5  12       59.23       60.45      3.17 o 
   4   5  12        6.03       12.61      2.10 o 
   5   5  12       13.56       10.02      2.26 o 
   0   6  12        0.87        1.57      3.02 o 
   1   6  12       36.73       38.95      2.63 o 
   2   6  12       16.35       18.80      2.03 o 
   3   6  12        7.59        6.82      2.04 o 
   4   6  12        1.88        0.07      1.97 o 
   0   7  12        9.93       14.90      2.81 o 
   1   7  12       10.95        9.40      2.54 o 
   2   7  12        1.82        3.36      1.51 o 
   3   7  12       15.03       18.40      4.52 o 
   1   0  13       58.88       68.33      2.25 o 
   2   0  13      419.18      435.46      5.94 o 
   3   0  13      104.43      103.15      3.96 o 
   4   0  13      140.64      140.46      5.87 o 
   5   0  13        0.34        3.24      2.91 o 
   6   0  13        4.42       10.16      4.70 o 
   0   1  13      113.83      110.22      2.14 o 
   1   1  13        5.04        8.82      1.20 o 
   2   1  13      798.04      831.22      7.31 o 
   3   1  13      151.93      159.35      3.43 o 
   4   1  13       45.66       51.12      2.45 o 
   5   1  13       47.93       54.19      2.84 o 
   6   1  13        1.32        6.75      1.76 o 
   0   2  13      584.94      614.81      8.53 o 
   1   2  13       93.74       87.02      2.21 o 
   2   2  13      224.32      207.35      3.02 o 
   3   2  13      103.11       97.59      4.18 o 
   4   2  13       25.84       30.69      2.71 o 
   5   2  13       49.74       54.16      4.43 o 
   6   2  13        0.05        3.40      1.91 o 
   0   3  13      300.79      325.42      5.56 o 
   1   3  13       12.89       12.80      1.39 o 
   2   3  13      159.53      157.62      3.91 o 
   3   3  13       11.60       11.08      2.33 o 
   4   3  13       26.85       18.91      2.02 o 
   5   3  13       67.83       65.53      4.71 o 
   6   3  13        7.13        9.78      2.63 o 
   0   4  13        3.07        3.47      1.58 o 
   1   4  13      204.12      195.88      4.05 o 
   2   4  13       22.27       24.45      2.07 o 
   3   4  13       51.93       54.83      2.49 o 
   4   4  13        5.97        6.94      1.86 o 
   5   4  13       27.73       35.45      4.91 o 
   0   5  13       73.05       68.98      5.19 o 
   1   5  13      206.27      203.11      5.79 o 
   2   5  13       10.08        8.70      1.39 o 
   3   5  13        2.52        3.70      1.79 o 
   4   5  13       23.13       24.95      2.80 o 
   5   5  13        6.95        5.13      2.29 o 
   0   6  13        1.80        2.56      2.06 o 
   1   6  13       41.86       40.98      3.30 o 
   2   6  13       19.99       18.34      2.24 o 
   3   6  13       40.61       39.42      4.10 o 
   4   6  13       29.49       36.41      5.04 o 
   0   7  13        7.54        6.81      2.82 o 
   1   7  13       18.22       17.77      2.80 o 
   2   7  13        6.68       10.76      2.48 o 
   0   0  14       13.15       16.74      3.80 o 
   1   0  14      286.07      304.25      4.95 o 
   2   0  14      161.53      152.51      3.13 o 
   3   0  14       54.80       62.03      3.73 o 
   4   0  14      212.03      212.27      6.37 o 
   5   0  14       18.08       13.49      2.72 o 
   6   0  14        7.41        6.41      3.60 o 
   0   1  14       11.21       11.11      1.33 o 
   1   1  14       77.86       89.85      2.65 o 
   2   1  14      187.87      186.16      2.81 o 
   3   1  14      130.99      128.08      3.37 o 
   4   1  14      227.18      235.22      5.04 o 
   5   1  14        8.76        8.78      2.14 o 
   6   1  14       91.82       92.48      7.69 o 
   0   2  14      187.91      209.64      5.95 o 
   1   2  14      921.42     1001.09      9.00 o 
   2   2  14     1083.27     1156.20     13.61 o 
   3   2  14      486.92      512.85      5.72 o 
   4   2  14       22.51       24.72      1.85 o 
   5   2  14        5.42        0.03      1.47 o 
   6   2  14       21.07       32.72      4.85 o 
   0   3  14        8.73       10.98      1.37 o 
   1   3  14      200.54      192.81      3.72 o 
   2   3  14       60.12       59.61      2.60 o 
   3   3  14      190.46      185.86      3.71 o 
   4   3  14       25.71       20.79      1.85 o 
   5   3  14       14.61       10.76      1.54 o 
   6   3  14       12.05       14.62      2.82 o 
   0   4  14        2.21        3.44      2.68 o 
   1   4  14       26.01       28.00      1.85 o 
   2   4  14      174.72      172.37      3.94 o 
   3   4  14       11.39       11.25      1.86 o 
   4   4  14       15.60       13.43      1.87 o 
   5   4  14       19.87       20.42      3.80 o 
   0   5  14       16.34       16.23      3.23 o 
   1   5  14      292.40      300.73      5.97 o 
   2   5  14       96.88       98.30      3.50 o 
   3   5  14       48.63       43.79      3.81 o 
   4   5  14        1.69        1.77      2.16 o 
   5   5  14        9.54       12.41      3.33 o 
   0   6  14      143.92      159.25      7.35 o 
   1   6  14       32.02       31.39      2.99 o 
   2   6  14       68.53       70.56      4.08 o 
   3   6  14        1.68        2.93      1.72 o 
   4   6  14       13.77       13.42      2.42 o 
   0   7  14       19.86       17.42      3.27 o 
   1   7  14        1.63        4.91      1.99 o 
   2   7  14        4.99        8.87      2.81 o 
   1   0  15        5.65       10.33      1.87 o 
   2   0  15       73.66       70.36      3.30 o 
   3   0  15       27.50       27.05      2.13 o 
   4   0  15        2.18        1.19      1.33 o 
   5   0  15       74.61       56.55      7.15 o 
   6   0  15        2.06       -1.56      2.71 o 
   0   1  15      678.72      608.22      8.10 o 
   1   1  15      296.61      307.64      3.39 o 
   2   1  15      456.94      472.84      4.75 o 
   3   1  15       39.13       38.53      1.96 o 
   4   1  15      252.01      254.15      4.03 o 
   5   1  15        7.15        8.82      1.85 o 
   6   1  15       42.15       50.70      5.85 o 
   0   2  15      119.67      114.48      3.49 o 
   1   2  15      545.31      567.45      5.80 o 
   2   2  15       53.02       53.97      2.26 o 
   3   2  15       19.97       18.34      1.51 o 
   4   2  15       59.12       55.03      3.13 o 
   5   2  15       35.25       37.16      2.89 o 
   6   2  15       30.21       27.33      4.25 o 
   0   3  15      891.30      898.04     15.09 o 
   1   3  15       34.32       35.96      1.86 o 
   2   3  15      113.30      116.22      3.64 o 
   3   3  15      192.23      179.35      5.14 o 
   4   3  15       37.66       33.26      2.80 o 
   5   3  15       22.16       22.66      2.84 o 
   0   4  15      436.00      423.58     14.10 o 
   1   4  15       88.47       92.91      3.94 o 
   2   4  15      108.82      109.38      3.43 o 
   3   4  15      165.04      156.78      4.89 o 
   4   4  15       49.63       56.50      3.48 o 
   5   4  15        0.13        0.07      1.82 o 
   0   5  15       37.60       35.43      3.71 o 
   1   5  15       63.58       63.62      3.33 o 
   2   5  15        3.26        5.98      1.58 o 
   3   5  15        1.85        3.76      1.92 o 
   4   5  15        6.23        8.07      2.02 o 
   0   6  15      128.14      141.92     15.26 o 
   1   6  15       11.04        8.11      2.06 o 
   2   6  15       23.40       28.54      2.60 o 
   3   6  15       11.46        9.21      2.12 o 
   4   6  15        6.67        4.86      2.41 o 
   0   7  15        1.01        1.93      2.91 o 
   1   7  15       10.88        8.73      2.63 o 
   2   7  15        6.10        7.36      2.06 o 
   0   0  16      547.63      607.13     13.18 o 
   1   0  16      529.41      617.20      7.68 o 
   2   0  16       86.06       78.50      4.06 o 
   3   0  16      222.17      208.11      5.12 o 
   4   0  16        2.12        1.25      1.53 o 
   5   0  16       29.03       25.96      4.25 o 
   6   0  16        0.16       -3.73      3.73 o 
   0   1  16       97.24       91.82      3.62 o 
   1   1  16       21.72       22.03      1.16 o 
   2   1  16      219.14      227.52      3.67 o 
   3   1  16       36.38       36.17      1.89 o 
   4   1  16       56.37       51.94      2.38 o 
   5   1  16       49.79       48.06      4.32 o 
   6   1  16       10.15        9.71      3.15 o 
   0   2  16      258.40      258.01      4.61 o 
   1   2  16      549.96      576.78      6.58 o 
   2   2  16       99.63      101.64      3.00 o 
   3   2  16      160.33      161.24      3.97 o 
   4   2  16       68.67       63.28      3.06 o 
   5   2  16        4.22        1.88      1.86 o 
   6   2  16       36.39       36.42      5.44 o 
   0   3  16        5.64        4.18      2.28 o 
   1   3  16      136.25      128.20      4.08 o 
   2   3  16       44.58       37.68      2.23 o 
   3   3  16        4.83        5.99      2.13 o 
   4   3  16       33.95       30.73      2.34 o 
   5   3  16       28.25       35.29      4.12 o 
   0   4  16      165.72      170.43      8.28 o 
   1   4  16        9.85       10.29      1.72 o 
   2   4  16       64.62       62.04      3.95 o 
   3   4  16      119.04      115.80      3.50 o 
   4   4  16       11.54       13.15      2.24 o 
   5   4  16        0.83        5.79      2.62 o 
   0   5  16      132.16      148.92      6.65 o 
   1   5  16        0.22       -1.79      1.79 o 
   2   5  16        0.08        0.34      1.76 o 
   3   5  16       31.50       31.96      2.70 o 
   4   5  16        0.47        4.68      2.69 o 
   0   6  16      158.22      157.23     10.51 o 
   1   6  16       13.03        8.40      1.54 o 
   2   6  16        6.90        6.27      3.04 o 
   3   6  16       27.24       30.97      3.76 o 
   0   7  16        9.86       11.69      6.11 o 
   1   7  16       20.57       25.94      2.87 o 
   2   7  16       15.62       10.78      4.54 o 
   1   0  17      479.83      474.25      7.45 o 
   2   0  17      379.90      408.72      7.75 o 
   3   0  17      169.58      176.40      4.84 o 
   4   0  17        7.48        9.35      2.04 o 
   5   0  17       33.61       45.04      5.41 o 
   6   0  17       87.73      107.01     16.34 o 
   0   1  17      116.88      148.18      4.25 o 
   1   1  17      219.09      201.59      2.81 o 
   2   1  17      665.70      688.85      7.90 o 
   3   1  17      401.26      414.44      4.86 o 
   4   1  17       63.95       56.06      2.33 o 
   5   1  17       20.31       19.94      1.99 o 
   6   1  17        3.40        4.37      1.66 o 
   0   2  17      550.36      570.44      8.59 o 
   1   2  17      230.66      228.75      3.98 o 
   2   2  17       40.12       44.99      1.89 o 
   3   2  17      107.43       99.89      3.41 o 
   4   2  17       15.59       11.14      1.30 o 
   5   2  17        4.89        5.66      1.52 o 
   6   2  17       24.02       27.66      4.11 o 
   0   3  17       98.97       99.83      5.85 o 
   1   3  17       31.53       33.05      2.22 o 
   2   3  17       23.51       24.11      1.82 o 
   3   3  17      107.57      111.20      3.11 o 
   4   3  17       31.63       30.12      2.25 o 
   5   3  17       10.78       11.48      2.28 o 
   0   4  17      559.97      606.89     16.93 o 
   1   4  17       83.14       88.62      4.29 o 
   2   4  17       45.97       46.20      2.13 o 
   3   4  17        1.17        3.13      1.48 o 
   4   4  17       10.13        7.25      3.12 o 
   5   4  17        5.57        7.58      2.18 o 
   0   5  17      146.61      137.70      8.15 o 
   1   5  17      131.92      141.66      5.93 o 
   2   5  17        2.24        6.53      1.95 o 
   3   5  17        2.88       -0.95      1.94 o 
   4   5  17        6.83        8.46      2.48 o 
   0   6  17       72.97       86.67      5.86 o 
   1   6  17        9.98        9.23      1.79 o 
   2   6  17        6.36        6.00      2.07 o 
   3   6  17       12.03       13.18      2.26 o 
   0   7  17       12.48       18.68      3.22 o 
   1   7  17        3.83        3.76      1.72 o 
   2   7  17       36.89       34.82      4.57 o 
   0   0  18     1273.54     1286.67     23.23 o 
   1   0  18      636.30      669.48     10.58 o 
   2   0  18        1.41       -0.18      1.50 o 
   3   0  18      748.42      790.96     11.72 o 
   4   0  18       91.44       99.11      3.75 o 
   5   0  18        9.53        5.46      2.27 o 
   6   0  18       43.94       42.41      8.30 o 
   0   1  18       19.63       20.06      2.71 o 
   1   1  18       90.00      101.61      2.40 o 
   2   1  18        3.77        4.43      1.21 o 
   3   1  18      163.83      172.51      4.15 o 
   4   1  18       71.68       73.75      3.09 o 
   5   1  18       14.86       12.02      1.70 o 
   6   1  18        7.43        5.84      2.48 o 
   0   2  18      395.33      446.43      7.37 o 
   1   2  18      167.42      187.74      3.47 o 
   2   2  18       41.08       37.37      2.01 o 
   3   2  18      248.98      238.26      5.20 o 
   4   2  18       46.77       42.03      2.23 o 
   5   2  18       11.65       13.99      2.16 o 
   6   2  18       26.39       19.32      2.95 o 
   0   3  18      125.16      121.25      6.02 o 
   1   3  18      109.61      103.52      3.04 o 
   2   3  18       58.74       60.17      3.01 o 
   3   3  18      110.99      115.98      3.81 o 
   4   3  18       28.04       26.27      2.53 o 
   5   3  18       10.21        7.10      2.61 o 
   0   4  18      395.96      365.17     10.52 o 
   1   4  18      193.52      196.40      6.28 o 
   2   4  18        6.03        4.54      1.53 o 
   3   4  18       63.77       64.76      3.02 o 
   4   4  18        0.47        1.26      2.07 o 
   5   4  18        5.82        3.66      1.96 o 
   0   5  18      228.73      235.80     12.68 o 
   1   5  18      100.09      101.55      4.34 o 
   2   5  18       24.90       26.90      2.52 o 
   3   5  18        6.96       10.14      2.59 o 
   4   5  18       24.22       23.80      3.09 o 
   0   6  18        3.85        9.17      3.56 o 
   1   6  18       10.28       13.73      2.57 o 
   2   6  18        6.27        8.25      2.34 o 
   3   6  18       18.33       24.22      4.39 o 
   0   7  18       54.50       50.41      7.33 o 
   1   7  18       81.41       80.65      8.15 o 
   2   7  18       14.66       13.58      3.59 o 
   1   0  19      125.09      146.46      3.99 o 
   2   0  19      120.20      128.18      4.91 o 
   3   0  19       66.96       61.43      3.68 o 
   4   0  19       28.04       26.19      2.52 o 
   5   0  19       30.06       36.03      5.32 o 
   6   0  19        0.96        2.63      3.96 o 
   0   1  19      980.63     1050.26     14.90 o 
   1   1  19      184.90      181.41      2.92 o 
   2   1  19      198.15      201.86      4.58 o 
   3   1  19       51.04       49.73      2.30 o 
   4   1  19       19.86       18.28      2.19 o 
   5   1  19       20.99       20.47      2.11 o 
   6   1  19        0.98        2.18      2.03 o 
   0   2  19        8.18        8.40      1.78 o 
   1   2  19      106.01      116.22      3.59 o 
   2   2  19       79.40       71.14      2.66 o 
   3   2  19      239.95      245.67      5.22 o 
   4   2  19       63.74       56.76      3.06 o 
   5   2  19        1.36        3.50      2.31 o 
   0   3  19        1.43        3.48      3.46 o 
   1   3  19      138.89      134.67      4.28 o 
   2   3  19       66.95       68.25      3.25 o 
   3   3  19        7.63        5.32      1.24 o 
   4   3  19       77.17       84.89      6.25 o 
   5   3  19       12.01       12.12      2.21 o 
   0   4  19      176.94      180.56      8.06 o 
   1   4  19       68.21       70.74      5.30 o 
   2   4  19      122.51      123.63      4.95 o 
   3   4  19       69.54       71.74      3.56 o 
   4   4  19        4.84        6.30      1.80 o 
   5   4  19        1.20        1.55      2.31 o 
   0   5  19       93.94      103.84      5.77 o 
   1   5  19       20.03       25.14      2.91 o 
   2   5  19       59.37       55.66      4.25 o 
   3   5  19       99.54      100.52      8.45 o 
   4   5  19        6.73        8.93      2.62 o 
   0   6  19        4.82        2.47      2.95 o 
   1   6  19        2.10        5.98      2.56 o 
   2   6  19        4.21        9.99      2.34 o 
   3   6  19        4.33        2.05      4.21 o 
   0   7  19        7.23       10.94      2.99 o 
   1   7  19        5.10        6.92      2.27 o 
   0   0  20       66.40       88.76      4.18 o 
   1   0  20        0.62        4.90      2.15 o 
   2   0  20       17.71       14.16      2.16 o 
   3   0  20       21.74       20.55      2.52 o 
   4   0  20       53.41       50.56      3.70 o 
   5   0  20        3.12        5.92      4.09 o 
   6   0  20       26.30       16.85      4.20 o 
   0   1  20      351.79      365.57      8.59 o 
   1   1  20      134.33      131.93      2.64 o 
   2   1  20      186.08      193.22      4.76 o 
   3   1  20       33.83       35.33      2.43 o 
   4   1  20       21.44       16.67      1.81 o 
   5   1  20       28.18       28.01      3.61 o 
   6   1  20        2.19        3.84      3.22 o 
   0   2  20       28.06       37.96      3.37 o 
   1   2  20       37.13       33.56      2.00 o 
   2   2  20      103.06      110.75      3.41 o 
   3   2  20       56.76       54.40      2.50 o 
   4   2  20       14.23       15.62      1.66 o 
   5   2  20        0.88        4.49      2.30 o 
   0   3  20       50.27       52.21      4.67 o 
   1   3  20       29.50       27.36      1.84 o 
   2   3  20       15.19       11.09      1.32 o 
   3   3  20       92.05       85.58      3.60 o 
   4   3  20       48.20       50.84      3.40 o 
   5   3  20        1.69        3.66      1.71 o 
   0   4  20      331.91      320.48      8.28 o 
   1   4  20       67.49       66.70      4.21 o 
   2   4  20       22.98       22.99      2.81 o 
   3   4  20       21.66       22.15      2.80 o 
   4   4  20       19.65       18.88      2.63 o 
   5   4  20        6.67        7.55      2.27 o 
   0   5  20       15.70       20.42      3.19 o 
   1   5  20       62.94       58.81      3.91 o 
   2   5  20       44.42       51.74      4.55 o 
   3   5  20        8.69        2.11      2.03 o 
   4   5  20        8.00        7.64      1.78 o 
   0   6  20       82.48       81.72      9.23 o 
   1   6  20        2.10        5.00      2.62 o 
   2   6  20       17.95       11.61      3.08 o 
   3   6  20       43.92       42.99      7.63 o 
   0   7  20       12.39        8.21      2.74 o 
   1   7  20       55.16       59.86      6.57 o 
   1   0  21      116.84      135.69      6.02 o 
   2   0  21      176.05      169.73      6.39 o 
   3   0  21      619.75      679.45     13.76 o 
   4   0  21        4.39        3.56      1.52 o 
   5   0  21        0.06        0.43      3.95 o 
   0   1  21        7.16       14.86      2.48 o 
   1   1  21        3.89        5.97      0.94 o 
   2   1  21      602.53      597.00      7.87 o 
   3   1  21      411.03      423.67      7.37 o 
   4   1  21       50.75       52.08      2.58 o 
   5   1  21        8.62        4.84      1.56 o 
   0   2  21        0.01        0.07      1.64 o 
   1   2  21      113.56      119.92      2.75 o 
   2   2  21      206.45      212.50      4.66 o 
   3   2  21       82.21       79.65      3.05 o 
   4   2  21       21.12       18.27      1.85 o 
   5   2  21        0.22        2.84      2.49 o 
   0   3  21      290.65      310.60     10.10 o 
   1   3  21       77.08       74.71      4.03 o 
   2   3  21       71.61       62.86      2.63 o 
   3   3  21       51.69       52.15      2.29 o 
   4   3  21       12.89       14.57      2.21 o 
   5   3  21        2.54        1.28      1.96 o 
   0   4  21      141.23      144.87      6.88 o 
   1   4  21      109.89      114.81      5.33 o 
   2   4  21       30.90       24.40      2.33 o 
   3   4  21        4.43        2.17      1.48 o 
   4   4  21       31.01       27.15      2.90 o 
   0   5  21        5.14        5.33      3.15 o 
   1   5  21       17.79       16.16      3.09 o 
   2   5  21        4.78        8.29      2.14 o 
   3   5  21       12.45        9.36      2.51 o 
   4   5  21       12.54       11.18      3.88 o 
   0   6  21       21.96       16.66      6.75 o 
   1   6  21       63.17       66.34      5.47 o 
   2   6  21       15.52       12.53      2.73 o 
   3   6  21       30.59       34.19      5.29 o 
   0   7  21        1.27        1.63      3.40 o 
   0   0  22      163.83      139.51      5.83 o 
   1   0  22        0.62       -0.24      1.55 o 
   2   0  22       40.73       40.23      4.05 o 
   3   0  22      401.61      404.23      7.84 o 
   4   0  22        9.59        7.99      1.65 o 
   5   0  22        5.67        3.93      2.49 o 
   0   1  22      152.59      153.61      4.37 o 
   1   1  22       64.67       64.41      3.15 o 
   2   1  22      105.39      104.09      3.86 o 
   3   1  22       45.08       40.65      2.70 o 
   4   1  22       12.45       13.96      1.50 o 
   5   1  22       12.15       10.86      2.04 o 
   0   2  22        2.49       -1.29      1.79 o 
   1   2  22      120.93      134.72      3.00 o 
   2   2  22      214.94      203.00      4.56 o 
   3   2  22       39.01       37.20      2.30 o 
   4   2  22       19.51       19.60      2.37 o 
   5   2  22        8.81        9.65      2.04 o 
   0   3  22       45.43       47.05      4.97 o 
   1   3  22      227.76      225.29      7.08 o 
   2   3  22       81.16       70.91      2.87 o 
   3   3  22       23.96       22.60      1.84 o 
   4   3  22       53.35       47.71      2.69 o 
   5   3  22        1.08        1.76      1.97 o 
   0   4  22        4.95        4.90      2.72 o 
   1   4  22        7.78        6.05      2.06 o 
   2   4  22      132.32      135.56      4.66 o 
   3   4  22        1.19        2.19      1.81 o 
   4   4  22       35.32       39.63      4.02 o 
   0   5  22      100.21       92.88     10.27 o 
   1   5  22       25.02       25.80      4.14 o 
   2   5  22       35.44       31.22      2.62 o 
   3   5  22        3.90        6.58      2.14 o 
   4   5  22        4.59        6.02      2.36 o 
   0   6  22       33.33       41.82      6.34 o 
   1   6  22       39.09       37.02      4.06 o 
   2   6  22       82.61       92.70      9.84 o 
   1   0  23       30.77       34.02      3.07 o 
   2   0  23      484.11      486.54     11.31 o 
   3   0  23       17.26       15.98      1.90 o 
   4   0  23        1.02        3.14      1.62 o 
   5   0  23        3.59        0.14      4.82 o 
   0   1  23      157.99      161.47      4.59 o 
   1   1  23       18.58       18.50      1.95 o 
   2   1  23      205.87      208.51      4.45 o 
   3   1  23       69.58       63.90      2.95 o 
   4   1  23        3.94        5.56      1.26 o 
   5   1  23        6.02        5.56      1.89 o 
   0   2  23       48.74       45.96      3.64 o 
   1   2  23       38.87       43.35      2.08 o 
   2   2  23       19.63       20.15      1.80 o 
   3   2  23        2.46        1.97      1.51 o 
   4   2  23       37.88       30.03      2.46 o 
   5   2  23       31.69       37.19      3.58 o 
   0   3  23       30.44       30.49      5.42 o 
   1   3  23      340.67      349.52      7.80 o 
   2   3  23       71.46       70.64      3.26 o 
   3   3  23       53.00       51.80      2.96 o 
   4   3  23       13.21       10.65      2.24 o 
   5   3  23        1.92        0.46      2.19 o 
   0   4  23       18.87       17.95      3.61 o 
   1   4  23       35.88       38.10      3.01 o 
   2   4  23        9.16        6.68      2.17 o 
   3   4  23       17.18       14.97      2.92 o 
   4   4  23        0.93        1.58      1.55 o 
   0   5  23       51.94       48.99      6.93 o 
   1   5  23       24.82       25.80      3.33 o 
   2   5  23        1.80        6.05      2.76 o 
   3   5  23        4.13        2.19      3.31 o 
   0   6  23       34.02       30.35      4.69 o 
   1   6  23        5.24        4.38      1.92 o 
   2   6  23        2.65        2.96      2.79 o 
   0   0  24       65.34       63.06      4.28 o 
   1   0  24      163.81      165.09      5.07 o 
   2   0  24      285.40      319.66     10.12 o 
   3   0  24        0.05        1.59      2.55 o 
   4   0  24       34.11       31.61      5.00 o 
   5   0  24       12.62       12.57      2.67 o 
   0   1  24       29.51       31.29      3.40 o 
   1   1  24       30.76       26.26      2.46 o 
   2   1  24      157.55      163.38      4.33 o 
   3   1  24        9.14        5.10      1.27 o 
   4   1  24       45.16       45.06      2.32 o 
   5   1  24       10.20       12.89      3.02 o 
   0   2  24      123.03      123.26      5.57 o 
   1   2  24       16.01       14.69      1.37 o 
   2   2  24        6.47        3.19      1.69 o 
   3   2  24        0.67        2.47      1.28 o 
   4   2  24       37.17       34.23      3.04 o 
   5   2  24       12.27        9.83      2.65 o 
   0   3  24       10.59        8.97      4.05 o 
   1   3  24      361.42      370.53      6.66 o 
   2   3  24       51.04       51.73      2.74 o 
   3   3  24       15.29       13.35      2.30 o 
   4   3  24       15.54       12.51      2.30 o 
   5   3  24        1.63        1.01      2.50 o 
   0   4  24        0.72       -1.91      4.05 o 
   1   4  24       26.31       24.93      2.38 o 
   2   4  24       60.57       56.67      5.15 o 
   3   4  24       57.43       55.16      4.65 o 
   4   4  24        8.53        6.23      1.77 o 
   0   5  24       10.22       15.96      2.73 o 
   1   5  24       20.81       22.16      3.06 o 
   2   5  24       41.38       41.00      3.99 o 
   3   5  24        3.94        4.44      3.40 o 
   0   6  24        6.04        5.10      5.31 o 
   1   6  24       59.27       71.82      5.45 o 
   2   6  24       38.20       42.94      4.97 o 
   1   0  25      149.26      149.22      4.56 o 
   2   0  25      177.16      169.99      6.31 o 
   3   0  25       25.73       21.46      2.66 o 
   4   0  25       23.16       31.07      5.21 o 
   5   0  25       18.54       19.51      3.62 o 
   0   1  25        0.03        1.91      2.76 o 
   1   1  25       66.17       66.55      2.98 o 
   2   1  25       10.04        8.10      1.58 o 
   3   1  25       78.66       76.55      3.10 o 
   4   1  25        0.45        0.24      1.28 o 
   5   1  25       20.40       22.68      3.74 o 
   0   2  25        2.15        9.59      3.89 o 
   1   2  25        9.64        8.47      1.16 o 
   2   2  25        2.72        3.01      1.77 o 
   3   2  25       10.09       11.89      1.57 o 
   4   2  25       31.98       33.87      2.44 o 
   5   2  25        8.09       10.09      2.60 o 
   0   3  25       16.59       18.96      3.97 o 
   1   3  25      140.21      144.41      5.28 o 
   2   3  25      338.65      357.26      6.75 o 
   3   3  25       36.39       34.17      2.24 o 
   4   3  25       10.50        7.01      2.17 o 
   0   4  25       12.96       19.71      5.71 o 
   1   4  25       44.43       42.03      3.25 o 
   2   4  25       50.69       51.68      3.43 o 
   3   4  25        1.50        0.83      2.15 o 
   4   4  25        5.01        2.69      2.73 o 
   0   5  25        1.55        7.78      3.77 o 
   1   5  25       36.15       34.14      3.14 o 
   2   5  25       20.76       20.84      3.10 o 
   3   5  25        0.42        1.37      2.56 o 
   0   6  25        3.60        6.66      3.02 o 
   1   6  25       23.93       24.21      3.52 o 
   2   6  25        0.42        5.46      3.47 o 
   0   0  26      181.43      151.48      6.62 o 
   1   0  26      338.49      371.08      8.29 o 
   2   0  26      200.77      188.13      9.09 o 
   3   0  26       80.16       76.01      5.74 o 
   4   0  26        0.26        4.35      2.05 o 
   5   0  26       12.56       11.45      2.96 o 
   0   1  26       47.87       52.38      3.18 o 
   1   1  26      102.82       94.50      4.24 o 
   2   1  26        5.82        3.25      1.51 o 
   3   1  26        9.13        9.81      1.64 o 
   4   1  26       62.53       65.83      3.42 o 
   5   1  26       10.55       11.83      2.54 o 
   0   2  26       42.61       35.31      3.38 o 
   1   2  26      138.68      136.79      3.71 o 
   2   2  26       53.57       57.80      3.19 o 
   3   2  26       30.95       28.39      2.65 o 
   4   2  26       47.43       43.91      3.70 o 
   5   2  26        2.36        2.96      2.51 o 
   0   3  26       14.21       12.49      3.52 o 
   1   3  26       22.33       22.22      3.21 o 
   2   3  26       24.12       27.21      2.57 o 
   3   3  26       60.94       56.91      3.23 o 
   4   3  26        0.23        5.48      1.97 o 
   0   4  26        2.98       10.00      4.57 o 
   1   4  26        6.53        6.95      2.08 o 
   2   4  26       16.91       16.10      2.53 o 
   3   4  26       13.28       15.72      2.44 o 
   4   4  26        1.40        4.83      2.01 o 
   0   5  26        0.88        7.51      2.89 o 
   1   5  26        1.16        0.46      2.47 o 
   2   5  26       24.20       19.71      3.16 o 
   3   5  26        1.01        0.71      3.13 o 
   0   6  26        2.76        4.00      2.82 o 
   1   6  26       26.32       24.73      3.44 o 
   1   0  27       28.89       28.75      3.08 o 
   2   0  27      179.52      192.83      7.05 o 
   3   0  27       83.59       79.77      4.94 o 
   4   0  27        1.36        0.54      4.81 o 
   5   0  27       15.97       13.41      4.34 o 
   0   1  27        0.30        1.19      2.60 o 
   1   1  27       35.78       33.84      2.12 o 
   2   1  27      123.87      131.34      4.62 o 
   3   1  27        3.69        4.47      0.96 o 
   4   1  27        4.46        5.06      1.14 o 
   5   1  27        6.22        6.14      2.41 o 
   0   2  27        1.65        0.00      1.89 o 
   1   2  27      149.99      154.69      4.74 o 
   2   2  27       38.91       37.38      2.52 o 
   3   2  27       26.91       22.98      2.50 o 
   4   2  27        3.81        1.94      2.05 o 
   0   3  27        0.01        0.12      3.30 o 
   1   3  27       22.24       20.47      2.79 o 
   2   3  27        5.97        8.57      1.45 o 
   3   3  27        5.34        4.27      1.08 o 
   4   3  27       37.75       37.95      4.78 o 
   0   4  27       40.10       40.36      5.25 o 
   1   4  27       67.62       67.79      3.63 o 
   2   4  27       13.08        9.80      2.73 o 
   3   4  27        6.39        6.52      2.41 o 
   0   5  27        4.23        1.60      3.84 o 
   1   5  27        0.58       -0.39      2.85 o 
   2   5  27        3.41        6.37      3.18 o 
   3   5  27       18.73       17.96      3.58 o 
   0   6  27        2.88        3.19      2.50 o 
   1   6  27        6.26        8.67      3.83 o 
   0   0  28      159.00      146.64      7.93 o 
   1   0  28        2.84        0.62      3.05 o 
   2   0  28        7.06        6.10      2.01 o 
   3   0  28       16.95       11.25      4.01 o 
   4   0  28       32.41       39.88      6.03 o 
   5   0  28        9.07       11.09      4.60 o 
   0   1  28        0.03       -1.67      2.54 o 
   1   1  28      108.23      106.42      3.84 o 
   2   1  28      114.62      123.18      4.48 o 
   3   1  28       25.42       28.40      2.57 o 
   4   1  28        1.15        0.84      1.65 o 
   0   2  28       61.33       60.27      4.70 o 
   1   2  28      127.01      137.80      6.91 o 
   2   2  28       16.27       17.57      1.77 o 
   3   2  28        7.21        6.52      2.42 o 
   4   2  28       11.03       12.10      2.23 o 
   0   3  28       10.38       10.02      3.43 o 
   1   3  28       49.18       52.50      3.51 o 
   2   3  28        7.67       10.19      2.10 o 
   3   3  28        8.22        8.02      2.35 o 
   4   3  28        5.98        9.92      3.19 o 
   0   4  28       10.79        6.70      5.96 o 
   1   4  28       15.72       16.60      2.56 o 
   2   4  28       14.24       12.16      2.43 o 
   3   4  28        5.42        3.81      2.58 o 
   0   5  28       13.33       10.23      3.13 o 
   1   5  28        4.57        5.14      2.53 o 
   2   5  28       12.30       13.95      3.13 o 
   1   0  29       70.72       79.00      3.82 o 
   2   0  29        4.39        3.07      1.50 o 
   3   0  29       11.75       12.91      2.93 o 
   4   0  29        0.61       -1.79      2.70 o 
   0   1  29       51.95       46.50      3.67 o 
   1   1  29      180.13      201.56      5.46 o 
   2   1  29      126.00      125.60      3.40 o 
   3   1  29        5.79        7.56      1.72 o 
   4   1  29        3.14        1.13      2.05 o 
   0   2  29       17.32       13.31      3.55 o 
   1   2  29       67.73       66.67      3.41 o 
   2   2  29      116.06      121.35      7.96 o 
   3   2  29       14.29       14.09      1.75 o 
   4   2  29       20.64       23.09      2.84 o 
   0   3  29       17.21       13.40      3.32 o 
   1   3  29        5.29        9.80      2.21 o 
   2   3  29       13.94       14.43      2.02 o 
   3   3  29        1.51        5.13      2.11 o 
   4   3  29        2.62        2.13      3.43 o 
   0   4  29       10.48        9.38      2.37 o 
   1   4  29        9.21        6.78      2.57 o 
   2   4  29       85.42       83.09      6.40 o 
   3   4  29       11.78       13.77      3.27 o 
   0   5  29       47.05       39.75      6.06 o 
   1   5  29        2.39        5.51      2.73 o 
   2   5  29       22.53       16.45      3.23 o 
   0   0  30       15.03       19.00      3.05 o 
   1   0  30       27.95       28.49      2.67 o 
   2   0  30       29.66       28.25      2.67 o 
   3   0  30        0.95       -0.44      2.25 o 
   4   0  30        7.82       10.10      2.43 o 
   0   1  30       29.19       29.42      2.73 o 
   1   1  30       28.69       32.29      2.92 o 
   2   1  30       17.57       14.88      1.89 o 
   3   1  30        3.89        5.20      1.35 o 
   4   1  30       23.98       25.66      2.87 o 
   0   2  30       23.84       33.96      5.11 o 
   1   2  30       26.36       27.71      2.71 o 
   2   2  30       48.00       44.96      3.72 o 
   3   2  30       12.53        9.96      1.56 o 
   4   2  30        6.62        6.68      1.66 o 
   0   3  30       53.34       45.71      6.08 o 
   1   3  30       21.86       16.78      1.91 o 
   2   3  30       26.56       19.49      2.94 o 
   3   3  30        3.15        7.94      1.87 o 
   0   4  30       31.56       31.44      4.98 o 
   1   4  30        1.69        4.62      2.79 o 
   2   4  30       53.83       51.45      4.15 o 
   3   4  30       10.46       11.99      3.25 o 
   0   5  30        0.03        3.13      5.36 o 
   1   5  30       22.66       21.13      3.46 o 
   2   5  30        1.20        2.81      2.76 o 
   1   0  31        2.29        2.02      2.47 o 
   2   0  31        0.47        2.35      1.48 o 
   3   0  31        0.52        2.81      2.25 o 
   4   0  31        0.00        0.45      2.51 o 
   0   1  31       19.30       17.88      2.51 o 
   1   1  31       78.45       77.38      3.28 o 
   2   1  31        3.03        2.44      1.46 o 
   3   1  31       25.45       26.44      2.85 o 
   4   1  31        8.79       11.57      2.41 o 
   0   2  31        0.20        0.71      2.55 o 
   1   2  31        0.55        2.46      1.64 o 
   2   2  31       57.10       59.62      3.72 o 
   3   2  31       98.00      100.80      8.06 o 
   4   2  31       12.55       14.59      2.68 o 
   0   3  31        0.38        3.04      3.31 o 
   1   3  31       52.76       57.93      4.38 o 
   2   3  31       25.82       26.80      2.97 o 
   3   3  31        0.05        0.17      1.68 o 
   0   4  31        2.38       -1.30      3.32 o 
   1   4  31        5.25        6.90      2.35 o 
   2   4  31        4.45        5.49      2.45 o 
   0   5  31        0.00        0.15      3.40 o 
   1   5  31        0.79       -0.14      2.18 o 
   0   0  32        3.80        3.18      3.52 o 
   1   0  32        1.54        3.44      1.26 o 
   2   0  32      121.53      132.79      8.45 o 
   3   0  32       11.77       12.29      2.05 o 
   4   0  32        8.94        3.57      3.04 o 
   0   1  32        0.98        5.37      1.80 o 
   1   1  32        7.90        7.87      1.48 o 
   2   1  32       26.94       30.19      3.09 o 
   3   1  32       42.10       48.31      4.20 o 
   4   1  32        4.84        7.52      2.22 o 
   0   2  32       12.82        8.16      2.71 o 
   1   2  32       68.42       70.35      3.68 o 
   2   2  32       16.51       15.10      2.88 o 
   3   2  32       50.79       49.14      4.29 o 
   0   3  32       34.42       29.51      4.25 o 
   1   3  32       17.11       16.07      2.49 o 
   2   3  32        6.76        9.17      2.17 o 
   3   3  32        2.87       -1.32      1.97 o 
   0   4  32        0.01        1.15      2.99 o 
   1   4  32        7.98        9.06      2.52 o 
   2   4  32       14.40       13.37      3.51 o 
   0   5  32        6.88       13.03      3.58 o 
   1   0  33       39.68       43.20      5.89 o 
   2   0  33        3.34        3.09      1.68 o 
   3   0  33        0.09        1.65      2.03 o 
   4   0  33        0.01        3.83      2.31 o 
   0   1  33       91.77       79.26      9.54 o 
   1   1  33       35.23       30.39      2.25 o 
   2   1  33       46.82       39.29      2.98 o 
   3   1  33       80.30       80.01      6.44 o 
   0   2  33       50.15       52.51     10.13 o 
   1   2  33       23.85       22.42      2.18 o 
   2   2  33        5.25        7.87      2.13 o 
   3   2  33        4.93        9.97      2.99 o 
   0   3  33       63.87       60.30      8.20 o 
   1   3  33       26.32       23.95      3.23 o 
   2   3  33       27.36       24.15      2.60 o 
   3   3  33       16.82       17.48      3.36 o 
   0   4  33       11.29       13.43      3.62 o 
   1   4  33        3.21        8.38      2.20 o 
   2   4  33        1.97        2.46      4.27 o 
   0   0  34        7.14        6.37      5.63 o 
   1   0  34       30.98       35.79      4.63 o 
   2   0  34        5.77        4.31      3.75 o 
   3   0  34       19.27       17.39      2.80 o 
   0   1  34       22.25       26.72      2.75 o 
   1   1  34       50.51       52.51      3.17 o 
   2   1  34       12.17        8.42      1.82 o 
   3   1  34        2.93        6.18      2.14 o 
   0   2  34       15.43       15.02      3.74 o 
   1   2  34        2.85        5.29      2.15 o 
   2   2  34       10.32       11.90      2.28 o 
   3   2  34        4.73        3.71      2.13 o 
   0   3  34        3.69        0.70      4.05 o 
   1   3  34       11.13       13.34      2.39 o 
   2   3  34       50.26       49.23      5.70 o 
   0   4  34        3.49        4.38      2.58 o 
   1   4  34       10.19        9.69      3.09 o 
   1   0  35       64.29       62.18      9.26 o 
   2   0  35        6.89        8.53      5.06 o 
   3   0  35       20.39       16.29      3.93 o 
   0   1  35        5.57        7.47      1.86 o 
   1   1  35       27.71       23.70      2.98 o 
   2   1  35        7.85        8.30      2.22 o 
   3   1  35        7.86        7.05      1.87 o 
   0   2  35      260.19      287.56     29.62 o 
   1   2  35       22.10       19.54      2.74 o 
   2   2  35        1.43        5.16      3.10 o 
   3   2  35       22.41       23.94      5.83 o 
   0   3  35        5.94        8.41      4.10 o 
   1   3  35        6.94       10.43      2.55 o 
   2   3  35       10.93       10.15      2.67 o 
   0   4  35        2.43        2.21      2.75 o 
   0   0  36       45.26       39.15      7.28 o 
   1   0  36        2.53        5.60      2.29 o 
   2   0  36       20.71       29.08      8.03 o 
   3   0  36        0.68        5.58      3.01 o 
   0   1  36       15.50        9.84      4.02 o 
   1   1  36        4.43        5.84      2.01 o 
   2   1  36        1.95        2.75      1.61 o 
   3   1  36       14.85       14.51      3.18 o 
   0   2  36      131.69      135.89     13.94 o 
   1   2  36        7.12        3.67      2.34 o 
   2   2  36        2.32        5.38      2.32 o 
   0   3  36        2.59       -0.55      2.99 o 
   1   3  36       23.81       24.08      3.30 o 
   1   0  37        0.09        4.29      2.67 o 
   2   0  37       15.67       12.14      6.35 o 
   0   1  37       18.79       21.28      7.55 o 
   1   1  37        4.73        5.98      2.85 o 
   2   1  37        2.58        2.77      1.90 o 
   0   2  37       78.58       85.95     10.63 o 
   1   2  37       13.95       11.75      2.95 o 
   2   2  37       14.91       18.36      3.13 o 
   0   3  37       15.36       15.49      3.77 o 
   1   3  37       12.40        8.29      2.77 o 
   0   0  38        3.63        6.27      4.98 o 
   1   0  38        4.94        5.36      5.29 o 
   2   0  38       21.02       27.77      8.48 o 
   0   1  38        2.15        6.74      4.91 o 
   1   1  38        5.28        9.28      2.71 o 
   2   1  38        9.59       10.34      2.76 o 
   0   2  38       68.80       90.13     16.42 o 
   1   2  38        0.09        2.72      2.97 o 
   1   0  39       17.84       16.46      6.96 o 
   0   1  39      142.80      174.88     28.26 o 
   1   1  39       10.17       14.80      3.90 o 
   0   2  39        0.85        3.25      3.19 o 
   0   0  40        1.28        2.52      3.72 o 
   1   0  40       62.24       73.48     16.11 o 
   0   1  40       10.38       11.37      4.70 o 
                                                 
